# Supplementary material for: Jmol SMILES and Jmol SMARTS: specifications and applications
Source: J Cheminform. 2016 Sep 26;8:50. doi: 10.1186/s13321-016-0160-4 (PMC5037863; doi:10.1186/s13321-016-0160-4)
Supplement: Supplementary file 1 — 10.1186/s13321-016-0160-4 Jmol scripts. [file 13321_2016_160_MOESM1_ESM.txt]

Additional File for:

Jmol SMILES, Jmol SMARTS: Extensions of SMILES and SMARTS for structure 
and substructure matching in a visual context, and their applications.
Robert M. Hanson, Department of Chemistry, St. Olaf College, 1520 St. Olaf Ave., Northfield, MN, USA
hansonr@stolaf.edu J. Cheminformatics xx.xx

Jmol scripts illustrating all functionality described in this paper:

-------------------------------------------------------------
Note: Jmol commands start with $
      All other lines are considered comments to Jmol.
      Just cut and paste sections of this code into Jmol.
      Required: Jmol 14.4.2_2016.02.09
-------------------------------------------------------------


// Jmol's version of the SMILES representation of caffeine from PubChem:

$ load :caffeine; show SMILES

O=c1c2c3[n](C)c4=O.[n](C)41.[n](C)2c[n]3


// Jmol's FULL version of the SMILES representation of caffeine:

$ load :caffeine
$ set debug on
$ show SMILES
$ set debug off

//* O1 #1 *//	O=
//* C9 #9 *//	c1
//* C7 #7 *//	c2
//* C8 #8 *//	c3
//* N3 #3 *//	[n](
//* C12 #12 *//	C)
//* C10 #10 *//	c4=
//* O2 #2 *//	O.
//* N5 #5 *//	[n](
//* C14 #14 *//	C)41.
//* N4 #4 *//	[n](
//* C13 #13 *//	C)2
//* C11 #11 *//	c
//* N6 #6 *//	[n]3


// loading the caffeine molecule from both NCI/CADD and PubChem.
// then check for equivalence 

$ load files "$caffeine" ":caffeine"  
$ print ({1.1}.find("SMILES",{2.1}) ? "equivalent" : "different") 
equivalent


// [d2] selects for atoms with exactly two non-hydrogen connected atoms

$ load $hexane
$ select search("[d2]")
4 atoms selected


// [c12?] aromatic 12C or C with no indicated isotope, but not 13C or 14C.
 
$ load $caffeine
$ print {*}.find("[c12?]")
$ {atomindex=8}.element = "14C"
$ print {*}.find("[c12?]")

({2 6 8 11 12})
({2 6 11 12})


// [r500] highlight aromatic 5-membered ring

$ load $caffeine 
$ select on search("[r500]")
5 atoms selected


// [=<n>]  highlight all atoms connected to atom index 0

$ load $caffeine
$ select on search("[=0]{*}")
3 atoms selected


// ["x"] find atom attached to H21

$ load $caffeine
$ print {*}.find('["H21"]{*}').label()

C9 #9


// [$(select ...)] apply a Jmol selection

$ load $caffeine
$ select on search(“[$(select @13)]O”) 
2 atoms selected


// $<n>(pattern)	a specific number of occurrences of pattern	

$ load $2,4,6-octatriene
$ select on search("C[$3(C=C)]C") //	nonterminal conjugated triene
8 atoms selected

$ load $2,4,6-octatriene
$ select on search("C[$4(C=C)]C") //	nonterminal conjugated tetraene
0 atoms selected

$ load $2,4,6-octatriene
$ select on search("C[$3-4(C=C)]C") //	nonterminal conjugated triene or tetraene
8 atoms selected


// [$xxx]  predefined variable

$ load $2,4,6-octatriene
$ select search('$alkene="C=C";[$alkene]')
6 atoms selected


//   /noaromatic/   no difference between C and c

$ load $toluene
$ select search("/noaromatic/C")
7 atoms selected

$ select search("/noaromatic/c")
7 atoms selected


//   /aromaticDouble/ c=c must be explicitly double

$ load $pyridine
$ select on search("/aromaticDouble/n=c")
2 atoms selected


//   /aromaticDefined/ cc bond must be explicitly aromatic

$ load "=1crn"
$ select aromatic and sidechain and search("[r5,r6]")
18 atoms selected

$ connect {selected} {selected} aromatic modify
$ select on search("/aromaticDefined/c")
18 atoms selected


//   /aromaticStrict/ aromaticity must obey Hueckel [4n+2] rule

$ load $bicyclo[4.2.0]oct-1,3,5,7-tetraene
$ select on search("c")
8 atoms selected

$ select on search("/aromaticStrict/c")
6 atoms selected


// /nostereo/  /invertStereo/

$ load $(2R,3S)-2-bromo-3-chlorobutane
$ show smiles
Br[C@H](C)[C@@H](Cl)C

$ select on search("Br[C@H](C)[C@@H](Cl)C")
6 atoms selected

$ select on search("Br[C@H](C)[C@H](Cl)C")
0 atoms selected

$ select on search("/nostereo/Br[C@H](C)[C@H](Cl)C")
6 atoms selected

$ load $(2S,3R)-2-bromo-3-chlorobutane
$ select on search("Br[C@H](C)[C@@H](Cl)C")
0 atoms selected

$ select on search("/invertstereo/Br[C@H](C)[C@@H](Cl)C")
6 atoms selected

//////// practical examples ////////

1. Do these two structures and/or SMILES strings match? 

// loads the caffeine molecule from both NCI/CADD and PubChem.
// compare using SMILES

$ load files “$caffeine” “:caffeine” 
$ print  {1.1}.find(“SMILES”,{2.1}) 

({0:23})


2. Does this structure and/or SMILES string contain this particular substructure? 

// SMARTS search

$ load files “$butane” “$hexane”
$ print {2.1}.find({1.1})

({14:19}) 

$ print "CCCCCC".find("CCCC")

1


// returning an array of all possibilities

$ load files “$butane” “$hexane”; print {2.1}.find("SMARTS",{1.1},true)
({14:17})
({15:18})
({16:19})


3. Given two structures, what is their isomeric relationship? 

// compare isomers:

$ load $(2S,3R)-2-bromo-3-chlorobutane
$ load append $(2R,3R)-2-bromo-3-chlorobutane
$ print  compare({2.1},{1.1},"isomer")
DIASTERIOMERS


$ load $(2S)-2-bromo-4-chlorobutane
$ load append $(2R,3R)-2-bromo-3-chlorobutane
$ print  compare({2.1},{1.1},"isomer")
CONSTITUTIONAL ISOMERS


4. Given two structures from two different sources, how similar are they? 

// calculate standard deviation of atoms based on SMILES

$ load files “$caffeine” “:caffeine”
$ A = {1.1}; B = {2.1}
$ print compare(A,B,"SMILES", "stddev")

0.080161154


// calculate standard deviation of atoms based on SMARTS subset

$ load files “$caffeine” “:caffeine”
$ print compare({1.1},{2.1},"SMARTS", "n1cncc1","stddev")
0.034149744


5. How can I align two models in order to visualize their similarity? 

// calculate rotation-translation matrix based on SMARTS subset

 $ load files “$caffeine” “:caffeine”
$ print compare({1.1},{2.1},"SMARTS", "n1cncc1")
[
  [-0.99998623,	0.0052442774,	-1.7302654E-4,	-0.049137592]
  [-0.005244538,	-0.99998504,	0.0015441346,	0.043849826]
  [-1.6492607E-4,	0.0015450207,	0.99999875,	-0.0020537484]
  [0.0,	0.0,	0.0,	1.0] ]


// rotate selected atoms using a 4x4 rotation-translation  
// matrix based on a SMARTS pattern match

$	load files "$caffeine" ":caffeine"; frame *
$	A = {1.1}; B = {2.1}
$	m = compare(A, B, "SMILES")
$	select A; rotate selected @m
$	color @B yellow
  

//  SMILES-based mapping and quaternion-based alignment 
  
$	load files "$caffeine" ":caffeine"; frame *
$	compare {1.1} {2.1} SMILES rotate translate
RMSD = 0.080161154 Angstroms


//  SMARTS-based mapping and quaternion-based alignment 
  
$	load files "$caffeine" ":caffeine"; frame *
$	compare {1.1} {2.1} SMARTS "Cn1cncc1" rotate translate
RMSD = 0.03214033 Angstroms


6. What would I need to do to the given conformation of 
   Structure A to match it conformationally with Structure B? 
   or with some substructure within B? 

// just loading and displaying two models
   
$ load files "$tyrosine" "$lysergamide" 
$ select 2.1; translateSelected {10 0 0}
$ frame *;zoomto 0 {*} 0; 
$ select {2.1}; wireframe only
$ display remove 1.1 and _H

// flexible-fit conformational dihedral driving based on SMARTS match

$ compare {1.1} {2.1} BONDS "c1ccccc1CCN" rotate translate
$ {1.1}.property_d = {1.1}.distance.min({2.1})
$ select {1.1}; color balls property_d


7. Given a cyclohexane structure, is it in the chair or boat form? 
   Are substituents axial or equatorial? 

//  gauche: *(.t:50,70,-50,-70)*** 
//  eclipsed: *(.t:-20,20)*** 
//  anti: *(.t:170,180,-170,-180)***")

//	trans-1,2-diequatorial (gauche) methyls 	[CH3](.t:-170,-180,170,180)C1CCC(.t:-170,-180,170,180)CC1[CH3]
//  cis-1,2 (gauche) methyls  	[CH3](.t:-170,-180,170,180)C1CCC(.t:50,70,-50,-70)CC1[CH3]
//	trans-1,2-diaxial (anti) methyls		[CH3](.t:-170,-180,170,180)CC[CH3]

$ function checkMethyls() {
$   if({*}.search("[CH3](.t:-170,-180,170,180)C1CCC(.t:50,70,-50,-70)CC1[CH3]")) {
$     return "The methyl groups are cis"
$   } if({*}.search("[CH3](.t:-170,-180,170,180)C1CCC(.t:-170,-180,170,180)CC1[CH3]")) {
$     return "The methyl groups are trans-diequatorial"
$   } else if ({*}.search("[CH3](.t:-170,-180,170,180)CC[CH3]")) {
$     return "The methyl groups are trans-diaxial"
$   } else {
$     return "Couldn't figure it out" 
$   }
$ }
$
$ load $1,2-dimethylcyclohexane
$ print checkMethyls()
$ invertselected atoms {c2}
$ print checkMethyls()
$ invertselected atoms {c3}
$ print checkMethyls()

The methyl groups are trans-diequatorial
The methyl groups are cis
The methyl groups are trans-diaxial


8. How can I correlate 2D and/or 3D chemical structures with simulated NMR spectrum?

see http://chemapps.stolaf.edu/jmol/jsmol/jsv_predict2.htm
 


//////////////////////////////////////////
Figures
//////////////////////////////////////////


Figure 1 -- for caffeine with numbers and SMILES string

$ load $caffeine
$ set debug
$ show SMILES
$ set debug off

$ background white
$ frank off
$ load $caffeine
$ select !_H
$ label
$ background labels yellow
$ color labels black
$ font labels 30
$ write PNGJ 1000 1000 Figure1_large.png


Figure 2 -- NCI/PubChem caffeine overlay

$ background white
$ frank off
$ load files "$caffeine" ":caffeine"; frame *
$ color {2.1} yellow
$ write PNGJ 600 600 Figure2_largeA.png
$ compare {1.1} {2.1} SMILES rotate translate
$ write PNGJ 600 600 Figure2_largeB.png


Figure 3 -- tyrosine and lysergamide before alignment

$ background white
$ frank off
$ load files "$tyrosine" "$lysergamide" 
$ select 2.1; translateSelected {12 0 0}
$ frame *;zoomto 0 {*} 0; 
$ select {2.1}; wireframe -0.1
$ display remove 1.1 and _H
$ write PNGJ 1200 600 Figure3_large.png


Figure 4 -- tyrosine and lysergamide after alignment

$ background white
$ frank off
$ load files "$tyrosine" "$lysergamide" 
$ select 2.1; translateSelected {12 0 0}
$ frame *;zoomto 0 {*} 0; 
$ select {2.1}; wireframe -0.1
$ display remove 1.1 and _H
$ compare {1.1} {2.1} BONDS "c1ccccc1CCN" rotate translate
$ {1.1}.property_d = {1.1}.distance.min({2.1})
$ select {1.1}; color balls property_d
$ zoomto {*} 0
$ write PNGJ 600 600 Figure4_large.png


Figure 5 -- 1,2-dimethylcyclohexane

$ load $1,2-dimethylcyclohexane
$ invertselected atoms {c2 or c3}
$ select on  search("[CH3](.t:-170,-180,170,180)CC[CH3]")
$ reset;center {-0.02244997 -4.9948692E-5 0.0}; rotate z -136.24; rotate y 67.02; rotate z 110.97;
$ write PNGJ 600 600 Figure5_large.png


Figure 6 -- Jmol, JSME, and JSV

see http://chemapps.stolaf.edu/jmol/jsmol/jsv_predict2.htm
