# Supplementary material for: Jmol SMILES and Jmol SMARTS: specifications and applications
Source: J Cheminform. 2016 Sep 26;8:50. doi: 10.1186/s13321-016-0160-4 (PMC5037863; doi:10.1186/s13321-016-0160-4)
Supplement: Supplementary file 2 — 10.1186/s13321-016-0160-4 PNGJ image+data files for figures. [file 13321_2016_160_MOESM2_ESM.zip]

Archive with 7 entries (7 files):
- Figure1_large.png
- Figure2_largeA.png
- Figure2_largeB.png
- Figure3_large.png
- Figure4_large.png
- Figure5_large.png
- Figure6_large.png
